# Supplementary material for: The Use of Massive Sequencing to Detect Differences between Immature Embryos of MON810 and a Comparable Non-GM Maize Variety
Source: PLoS One. 2014 Jun 26;9(6):e100895. doi: 10.1371/journal.pone.0100895 (PMC4072715; doi:10.1371/journal.pone.0100895)
Supplement: Table S2 — Genes showing differential expression in DKC6575 and Tietar 20 DAP embryos, as identified using mRNA-seq coupled to the DEseq package (labeled in blue are genes up-regulated in MON810 embryos; labeled in red are those down-regulated in MON810 embryos). (XLSX) [file pone.0100895.s007.xlsx]

## Sheet: Hoja1
Table S2. Genes showing differential expression in DKC6575 and Tietar 20 DAP embryos, as identified using mRNA-seq coupled to the DEseq package (labeled in blue are genes up-regulated in MON810 embryos; labeled in red are those down-regulated in MON810 embryos).
Maize Gene Identifier	log2 Fold-change	p-value	Adj p-value FDR 10%	Accession	Database	Description (specie)
GRMZM2G466833	2.26651	1.81393e-05	0.00241113	B4FRJ1	UniProtKB	Malate dehydrogenase (Z.mays)
GRMZM5G806622	2.26651	1.81393e-05	0.00241113	B6THT9	UniProtKB	DUF putative uncharacterized protein (O. sativa)
GRMZM2G031501	2.19612	1.43719e-05	0.00241113	B4FQ38	UniProtKB	Uncharacterized protein (Z.mays)
GRMZM2G158489	2.12212	5.28946e-05	0.00568199	Q6Z4F3	UniProtKB	Phospate transporter 1 putative (O.sativa)
GRMZM2G477205	2.12212	5.28946e-05	0.00568199	C0P5V4	UniProtKB	E3-Ubiquitin ligase related (A.thaliana)
GRMZM2G073934	2.10301	5.95703e-06	0.00157454	B4F855	UniProtKB	mitocondrial associated Uncharacterized protein (O.sativa)
GRMZM2G048455	2.01715	4.99299e-07	0.000280617	B6TES5	UniProtKB	MPK7-putative kinase (Z.mays)
GRMZM2G076738	1.96166	0.000158645	0.0107664	B6U4K3	UniProtKB	Vacuolar-sorting receptor 3 (Z.mays)
GRMZM2G024145	1.87419	0.000275306	0.014108	B4FAN1	UniProtKB	Serine incorporator 3 (Z.mays)
GRMZM2G025059	1.87419	0.000275306	0.014108	K7UYM2	UniProtKB	Putative XH domain family protein (Z.mays)
GRMZM2G036697	1.87419	0.000275306	0.014108	C0PB60	UniProtKB	Uncharacterized protein (Z.mays)
GRMZM2G081060	1.87419	0.000275306	0.014108	B4FDR0	UniProtKB	Uncharacterized protein (Z.mays)
GRMZM2G084944	1.87419	0.000275306	0.014108	C0PFG7	UniProtKB	Uncharacterized protein (Z.mays)
GRMZM2G015610	1.85909	0.000301006	0.0151165	C0PDY9	UniProtKB	Uncharacterized protein (Z.mays)
GRMZM2G022041	1.85909	0.000301006	0.0151165	B4FP70	UniProtKB	Small nuclear ribonucleoprotein-associated protein (Z.mays)
GRMZM2G065908	1.8482	0.000210044	0.0121246	B4FEM1	UniProtKB	Uncharacterized protein (Z.mays)
GRMZM2G153227	1.8482	0.000210044	0.0121246	B6SN85	UniProtKB	H/ACA ribonucleoprotein complex subunit 3-like protein (Z.mays)
GRMZM2G325575	1.8482	0.000210044	0.0121246	P29036	UniProtKB	Ferritin-1, chloroplastic (Z.mays)
GRMZM2G415359	1.8482	6.44928e-06	0.00161942	Q08062	UniProtKB	Malate dehydrogenase, cytoplasmic (Z.mays)
GRMZM2G015605	1.81627	5.69868e-07	0.000280617	C0HIJ6	UniProtKB	dehydration protein putative (Z.mays)
GRMZM5G867256	1.81351	6.07307e-08	7.62473e-05	C4IZM5	UniProtKB	Uncharacterized protein (Z.mays)
GRMZM2G040095	1.78108	0.000381491	0.0165105	A1XCI1	UniProtKB	Lipoxygenase (Z.mays)
GRMZM2G146697	1.78108	0.000494068	0.0198516	C0PHF1	UniProtKB	Uncharacterized protein (Z.mays)
GRMZM2G164352	1.78108	0.00011401	0.00880857	Q32SG2	UniProtKB	Protein phosphatase 2A regulatory subunit A (Z.mays)
GRMZM2G172369	1.78108	0.000381491	0.0165105	B8A1C7	UniProtKB	Mannose binding-protein uncharacterized (Z.mays)
GRMZM2G436835	1.78108	0.000494116	0.0198516	B4FQ20	UniProtKB	Uncharacterized protein (Z.mays)
GRMZM2G093325	1.73378	1.09928e-06	0.00042466	Q39096	UniProtKB	Early response to dehydration-15 (A.thaliana)
GRMZM2G008327	1.71968	0.000383017	0.0165105	P23111	UniProtKB	Cell division control protein 2 homolog (Z.mays)
GRMZM2G013811	1.71968	0.000383017	0.0165105	C0HGR4	UniProtKB	4-alpha-glucanotransferase putative (Z.mays)
GRMZM2G025783	1.71968	1.8041e-05	0.00241113	B6TRE3	UniProtKB	Protein kinase Kelch repeat:Kelch (Z.mays)
GRMZM2G059138	1.66178	1.3589e-05	0.00241113	B6TUQ7	UniProtKB	SAUR33-auxin-responsive SAUR family member (Z.mays)
GRMZM5G802816	1.58079	6.14954e-05	0.00605548	C4J019	UniProtKB	Uncharacterized protein (Z.mays)
GRMZM2G316362	1.52293	2.39762e-06	0.000802724	B6UI69	UniProtKB	Acyl-desaturase (Z.mays)
GRMZM2G425482	1.47991	9.30694e-05	0.00741896	B6TKC9	UniProtKB	Uncharacterized protein (Z.mays)
GRMZM2G122481	1.44405	0.000395185	0.0166775	B4FFJ1	UniProtKB	Cytochrome C oxidase (Z.mays)
GRMZM2G106511	1.43713	0.000172018	0.0110322	B6SK47	UniProtKB	Uncharacterized protein (Z.mays)
GRMZM2G152891	1.42745	0.000169708	0.0110322	B4FBW7	UniProtKB	Calmodulin (Z.mays)
GRMZM2G137558	1.40124	6.75128e-05	0.00627869	C0PAW9	UniProtKB	Uncharacterized protein (Z.mays)
GRMZM2G082484	1.37446	0.000492629	0.0198516	C0HHR4	UniProtKB	Uncharacterized protein (Z.mays)
GRMZM2G107116	1.34812	0.000737793	0.0239045	Q5Z876	UniProtKB	Proteasome activator subunit 4 like (Z.mays)
GRMZM2G028955	1.33362	0.000384654	0.0165105	B4FU52	UniProtKB	Histone H2A6 (Z.mays)
GRMZM2G118637	1.31542	0.000328295	0.0158451	Q41754	UniProtKB	Putative ubiquitin family protein isoform 1 (Z.mays)
GRMZM2G421279	1.29921	0.00046413	0.0192633	P62787	UniProtKB	Histone H4C14 (Z.mays)
GRMZM2G072855	1.27412	0.000606376	0.021908	P62787	UniProtKB	Histone H4C7 (Z.mays)
GRMZM2G003306	1.22166	0.000967079	0.0279119	B6SJU3	UniProtKB	Histone H2A12 (Z.mays)
GRMZM2G037177	1.22078	0.000907036	0.0271139	Q2QX46	UniProtKB	Gamma carbonic anhydrase 2 (O.sativa)
GRMZM2G160506	1.18035	0.000540664	0.0207977	B4G0L2	UniProtKB	Uncharacterized protein (Z.mays)
GRMZM2G305362	1.17751	0.000782634	0.0250343	Q2QXB1	UniProtKB	Chromatin-binding protein (Z.mays)
GRMZM2G181607	1.17475	0.00106001	0.0290963	C4J0F5	UniProtKB	Uncharacterized protein (Z.mays)
GRMZM2G359038	1.17074	0.000149108	0.0102578	B4FPJ4	UniProtKB	Uncharacterized protein (Z.mays)
GRMZM2G181153	1.14167	0.00228325	0.044791	P62787	UniProtKB	Histone H4C13 (Z.mays)
GRMZM2G028929	1.13954	0.00249549	0.0475315	Q9M639	UniProtKB	Epsilon-COP (Z.mays)
GRMZM2G061135	1.07413	0.00251936	0.0475315	B8A068	UniProtKB	S-adenosylmethionine synthase (Z.mays)
GRMZM2G151826	1.07059	0.000943609	0.0277518	B4G237	UniProtKB	Histone H2A2 (Z.mays)
GRMZM2G096435	1.00935	0.00170437	0.0380897	B6UIA7	UniProtKB	Oleosin Bn-V (Z.mays)
GRMZM2G097229	-1.00441	0.002129	0.042745	Q94LR4	UniProtKB	Expansin B4 (O.sativa)
GRMZM2G102230	-1.01503	0.000164303	0.0110017	B4FGL4	UniProtKB	60S ribosomal protein L23 (Z.mays)
GRMZM2G088212	-1.02905	0.00100857	0.0282963	P18122	UniProtKB	Catalase isozyme 1 (Z.mays)
GRMZM2G415007	-1.06691	0.00252956	0.0475315	O24581	UniProtKB	Luminal-binding protein 3 (Z.mays)
GRMZM2G104632	-1.09558	9.04075e-06	0.00206376	B6TDF8	UniProtKB	Glyceraldehyde-3-phosphate dehydrogenase, cytosolic (Z.mays)
GRMZM2G327564	-1.10505	0.000709951	0.0234564	Q2QXN5	UniProtKB	60S ribosomal protein L26-1 (Z.mays)
GRMZM2G118003	-1.10563	7.54835e-05	0.00665049	BGL07	UniProtKB	Cellulase (O.sativa)
GRMZM2G026991	-1.11965	0.000849098	0.025851	A2WZV9	UniProtKB	Uncharacterized protein (Z.mays)
GRMZM2G102891	-1.12581	0.0021107	0.042745	Q9SM26	UniProtKB	60S acidic ribosomal protein (Z.mays)
GRMZM2G095593	-1.13686	0.000568261	0.0209533	P46466	UniProtKB	26S protease regulatory subunit 4 homolog (O.sativa)
GRMZM5G813584	-1.14965	0.00223579	0.0442053	B4FGL9	UniProtKB	60S ribosomal protein L11 (Z.mays)
GRMZM2G117642	-1.15914	0.000175741	0.0110322	B4FQQ1	UniProtKB	Uncharacterized protein (Z.mays)
GRMZM2G174757	-1.18721	0.00169966	0.0380897	C0P790	UniProtKB	Eukaryotic translation initiation factor 3 subunit B (Z.mays)
GRMZM2G324314	-1.1909	0.00128404	0.0323007	B4FFZ6	UniProtKB	60S ribosomal protein L13 (Z.mays)
GRMZM2G135727	-1.21892	0.00071464	0.023457	P35684	UniProtKB	60S ribosomal protein L3 (O.sativa)
GRMZM2G076544	-1.23998	0.000430958	0.0180356	B6TCE9	UniProtKB	Peptidyl-prolyl cis-trans isomerase (Z.mays)
GRMZM2G158568	-1.25039	0.000146227	0.0102351	B6SJJ1	UniProtKB	60S ribosomal protein L31 (Z.mays)
GRMZM2G179981	-1.25134	0.000997935	0.0281552	Q5QM39	UniProtKB	Putative cinnamyl alcohol dehydrogenase (O.sativa)
GRMZM2G326545	-1.25134	0.000997935	0.0281552	B6T5V1	UniProtKB	Uncharacterized protein (Z.mays)
GRMZM2G101287	-1.32744	0.000984721	0.0280981	B4FVQ8	UniProtKB	Pathogen induced protein 2-4 (Z.mays)
GRMZM2G416388	-1.33113	0.000818962	0.0257052	B4G1D2	UniProtKB	CBS domain protein (Z.mays)
GRMZM2G167637	-1.35137	0.000233303	0.0131646	C4J3B1	UniProtKB	Pectinesterase (Z.mays)
GRMZM2G123371	-1.35277	0.000208408	0.0121246	C0HH60	UniProtKB	Uncharacterized protein (Z.mays)
GRMZM2G099754	-1.35408	0.000186884	0.0115868	C0PKG9	UniProtKB	Serine/threonine-protein kinase (Z.mays)
GRMZM5G870606	-1.36027	0.000616016	0.0219407	K7V721	UniProtKB	Putative MYB DNA-binding domain superfamily protein (Z.mays)
GRMZM2G105364	-1.41156	0.000209161	0.0121246	C0PAM1	UniProtKB	GAST1 protein (Z.mays)
GRMZM2G137139	-1.44434	3.55092e-05	0.00434944	B6T5L1	UniProtKB	Uncharacterized protein (Z.mays)
GRMZM2G100146	-1.45158	0.000345644	0.0158451	Q9M4U5	UniProtKB	Histone deacetylase HDT2 (Z.mays)
GRMZM2G002178	-1.46684	0.000612148	0.0219407	B6SUP5	UniProtKB	Cytochrome P450 CYP74A19 (Z.mays)
GRMZM2G310002	-1.46684	0.000175466	0.0110322	C4J1C0	UniProtKB	Uncharacterized protein (Z.mays)
GRMZM2G115674	-1.47014	8.29012e-05	0.00705643	B6TR00	UniProtKB	Uncharacterized protein (Z.mays)
GRMZM2G174896	-1.4857	6.0576e-05	0.00605548	B5AU21	UniProtKB	CIPK-like protein 1 (Z.mays)
GRMZM2G447795	-1.53316	8.9395e-05	0.00724099	B6U2X8	UniProtKB	Xylanase inhibitor protein 1 (Z.mays)
GRMZM2G140201	-1.53323	7.09383e-05	0.00647731	A2ZXS2	UniProtKB	Endo-Beta-Mannanase (O.sativa)
GRMZM2G302131	-1.53427	4.40723e-05	0.00526979	C0PEB2	UniProtKB	Uncharacterized protein (Z.mays)
GRMZM2G075683	-1.5539	0.000356128	0.0159685	Q6K9N1	UniProtKB	Casein-kinase 1 CK1 like (O.sativa)
GRMZM2G052088	-1.5744	6.29904e-05	0.00608342	Q0JLN5	UniProtKB	Vacuolar ATP synthase subunit d, putative (O.sativa)
GRMZM2G069542	-1.5841	2.04556e-05	0.00263405	Q9SAZ6	UniProtKB	Phosphoenolpyruvate carboxylase (Z.mays)
GRMZM2G007195	-1.58815	1.11105e-05	0.00232487	Q60E78	UniProtKB	UDP-glucuronic acid decarboxylase putative (O.sativa)
GRMZM2G100120	-1.59743	7.31134e-05	0.00655671	B4FL35	UniProtKB	Eukaryotic translation initiation factor 3 subunit K (Z.mays)
GRMZM2G028286	-1.61835	1.28005e-05	0.00241113	Q84Z01	UniProtKB	Xyloglucan glycosyltransferase 10 (O.sativa)
GRMZM2G149717	-1.62204	2.46439e-05	0.00309405	B8A3F5	UniProtKB	Uncharacterized protein (Z.mays)
GRMZM2G702490	-1.627	8.77744e-05	0.00724099	C0P9G2	UniProtKB	Propionyl-CoA carboxylase beta chain (Z.mays)
GRMZM2G027282	-1.63395	0.000341619	0.0158451	A3B8V5	UniProtKB	26S protease regulatory subunit 6A, putative (O.sativa)
GRMZM2G083173	-1.64038	5.73157e-05	0.00587427	B6U6U2	UniProtKB	Hexose transporter (Z.mays)
GRMZM2G051256	-1.65188	0.000193162	0.01183	Q84U76	UniProtKB	MYB-IF35 transcription factor (Z.mays)
GRMZM2G011575	-1.71077	0.000270291	0.014108	C0HFC4	UniProtKB	Uncharacterized protein (Z.mays)
GRMZM2G164759	-1.71077	0.000270291	0.014108	K7U239	UniProtKB	Uncharacterized protein (Z.mays)
GRMZM2G385989	-1.72142	0.00014674	0.0102351	C0HGS1	UniProtKB	Vesicle-associated membrane protein-associated protein A (Z.mays)
GRMZM5G863602	-1.72142	0.00014674	0.0102351	B6U2S9	UniProtKB	Senescence-associated protein DH (Z.mays)
GRMZM2G176340	-1.73676	5.24066e-05	0.00568199	Q6Z2G9	UniProtKB	F-box and tubby domain containing protein (Z.mays)
GRMZM2G101001	-1.74031	9.4943e-07	0.000397336	C0P8K4	UniProtKB	Uncharacterized protein (Z.mays)
GRMZM2G134251	-1.74866	1.63557e-05	0.00241113	B4FYZ2	UniProtKB	Beta-hexosaminidase (Z.mays)
GRMZM2G046191	-1.75141	0.00035022	0.0158451	Q9FQ75	UniProtKB	Putative tryptophan synthase alpha (Z.mays)
GRMZM2G141665	-1.75141	0.00035022	0.0158451	B6SI84	UniProtKB	Syringomycin biosynthesis enzyme (Z.mays)
GRMZM2G375002	-1.76324	9.61556e-05	0.00754521	B4FNE3	UniProtKB	Rac-like GTP-binding protein 5 (Z.mays)
GRMZM2G027862	-1.78108	0.000494068	0.0198516	F4IIM1	UniProtKB	Cellulose synthase-interactive protein 1 (A.thaliana)
GRMZM2G076062	-1.8363	1.67254e-05	0.00241113	C0PHH0	UniProtKB	Uncharacterized protein (Z.mays)
GRMZM2G071333	-1.84827	6.72574e-05	0.00627869	B8BDA2	UniProtKB	leucyl-tRNA synthetase, cytoplasmic, putative (O.sativa)
GRMZM5G898915	-1.85118	3.46475e-06	0.0010875	Q33AZ5	UniProtKB	Aldose 1-epimerase, putative (O.sativa)
GRMZM2G310431	-1.8545	4.4847e-06	0.00125123	P11143	UniProtKB	Heat shock 70 kDa protein (Z.mays)
GRMZM2G407044	-1.8545	4.4847e-06	0.00125123	B6TXK4	UniProtKB	Acetolactate synthase/ amino acid binding protein (Z.mays)
GRMZM2G134797	-1.86277	0.000255164	0.014108	C0HHC4	UniProtKB	Nucleoside diphosphate kinase (Z.mays)
GRMZM2G127117	-1.87419	0.000275306	0.014108	B6T478	UniProtKB	Glucan endo-1,3-beta-glucosidase 7 (Z.mays)
GRMZM2G003028	-1.87427	0.000345664	0.0158451	Q6K9R2	UniProtKB	Thioredoxin, putative (O.sativa)
GRMZM2G057448	-1.87427	0.000345664	0.0158451	B6TUC1	UniProtKB	Histone-arginine methyltransferase CARM1 (Z.mays)
GRMZM2G163297	-1.87427	0.000345664	0.0158451	B6TQJ9	UniProtKB	ELAV-like protein 4 (Z.mays)
GRMZM2G165817	-1.87427	1.72773e-05	0.00241113	Q9FXT8	UniProtKB	26S proteasome regulatory ATPase subunit 4 (Z.mays)
GRMZM2G396248	-1.87427	0.000345664	0.0158451	K7V376	UniProtKB	Putative cytochrome P450 superfamily protein (Z.mays)
GRMZM2G342327	-1.89904	7.87045e-06	0.00188216	C0PGU5	UniProtKB	2-phosphoglycerate kinase, putative (O.sativa)
GRMZM2G130987	-1.90341	7.69809e-05	0.00666548	Q10Q18	UniProtKB	Sec61 subunit alpha transport protein (O.sativa)
GRMZM2G366935	-1.94138	0.000230072	0.0131298	C0P7M8	UniProtKB	Serine/threonine-protein kinase AFC3, putative (Z.mays)
GRMZM2G010095	-1.95072	4.64818e-05	0.00542865	K7TGH2	UniProtKB	Uncharacterized protein (Z.mays)
GRMZM2G011253	-1.9738	2.67592e-07	0.000223975	B6U961	UniProtKB	60S ribosomal protein L31 (Z.mays)
GRMZM2G079538	-1.9738	1.77174e-05	0.00241113	B6TFG5	UniProtKB	Dihydrolipoyllysine-residue succinyltransferase component of 2-oxoglutarate dehydrogenase complex (Z.mays)
GRMZM2G137348	-1.9738	1.77174e-05	0.00241113	K7VEA5	UniProtKB	Uncharacterized protein (Z.mays)
GRMZM2G330635	-1.98244	3.76241e-11	9.44741e-08	B6TL20	UniProtKB	Glutathione S-transferase GSTU6 (Z.mays)
GRMZM2G018375	-2.00551	3.95167e-09	6.6151e-06	Q41738	UniProtKB	Thiamine thiazole synthase 1, chloroplastic (Z.mays)
GRMZM2G068586	-2.00551	0.000144354	0.0102351	B4FG04	UniProtKB	TUB transcription factor (Z.mays)
GRMZM2G074957	-2.00551	0.000144354	0.0102351	Q6Z901	UniProtKB	Kinesin light chain-like protein (Z.mays)
GRMZM2G113619	-2.00551	0.000144354	0.0102351	C0HHN0	UniProtKB	Uncharacterized protein (Z.mays)
GRMZM2G130052	-2.00551	0.000144354	0.0102351	B4FFM1	UniProtKB	Uncharacterized protein (Z.mays)
GRMZM2G412470	-2.01889	5.08725e-07	0.000280617	K7UHD4	UniProtKB	MA3 domain containing protein (Z.mays)
GRMZM2G044004	-2.04092	1.72328e-05	0.00241113	B6UEB5	UniProtKB	Nucleic acid binding protein (Z.mays)
GRMZM2G139374	-2.06691	8.85169e-05	0.00724099	C0P8H3	UniProtKB	Uncharacterized protein (Z.mays)
GRMZM2G111143	-2.12581	5.31767e-05	0.00568199	Q53MA7	UniProtKB	Glucan endo-1,3-beta-glucosidase (O.sativa)
GRMZM2G160032	-2.16143	1.94668e-06	0.000698301	Q8LSJ9	UniProtKB	Transcription factor X1, putative (Z.mays)
GRMZM2G400718	-2.1962	9.8072e-08	9.85035e-05	B6TG36	UniProtKB	Uncharacterized protein (Z.mays)
GRMZM2G095657	-2.23684	1.82443e-05	0.00241113	B4FD88	UniProtKB	Uncharacterized protein (Z.mays)
GRMZM2G435338	-2.28931	1.04809e-05	0.00228849	B4FCG9	UniProtKB	60S ribosomal protein L11-1 (Z.mays)
GRMZM2G000264	-2.52634	6.14652e-07	0.000280617	Q8L6I1	UniProtKB	Plasma membrane ATPase 11, putative (O.sativa)
GRMZM2G086801	-2.56941	3.52294e-07	0.000252746	B4FUK9	UniProtKB	COP9 signalosome complex subunit 5b (Z.mays)
GRMZM2G056252	-4.38884	2.63211e-21	1.32184e-17	A2X8Y2	UniProtKB	Fatty acid desaturase, putative (O.sativa)
