# Supplementary material for: The Use of Massive Sequencing to Detect Differences between Immature Embryos of MON810 and a Comparable Non-GM Maize Variety
Source: PLoS One. 2014 Jun 26;9(6):e100895. doi: 10.1371/journal.pone.0100895 (PMC4072715; doi:10.1371/journal.pone.0100895)
Supplement: Table S3 — Genes showing differential expression in DKC6575 and Tietar 20 DAP embryos, as identified using mRNA-seq coupled to the EdgeR package (labeled in blue are genes up-regulated in MON810 embryos; labeled in red are those down-regulated in MON810 embryos). (XLSX) [file pone.0100895.s008.xlsx]

## Sheet: Hoja1
Table S3. Genes showing differential expression in DKC6575 and Tietar 20 DAP embryos, as identified using mRNA-seq coupled to the EdgeR package (labeled in blue are genes up-regulated in MON810 embryos; labeled in red are those down-regulated in MON810 embryos).
Maize Gene Identifier	log2 Fold-change	p-value	Adj p-value FDR 10%	Accession	Database	Description (specie)
GRMZM2G466833	2.2379	1.23947e-06	3.91485e-05	B4FRJ1	UniProtKB	Malate dehydrogenase (Z.mays)
GRMZM5G806622	2.2379	1.23947e-06	3.91485e-05	B6THT9	UniProtKB	DUF putative uncharacterized protein (O. sativa)
GRMZM2G031501	2.17279	2.8312e-07	1.04546e-05	B4FQ38	UniProtKB	Uncharacterized protein (Z.mays)
GRMZM2G477205	2.09435	9.37414e-06	0.000212933	C0P5V4	UniProtKB	E3-Ubiquitin ligase related (A.thaliana)
GRMZM2G073934	2.08616	1.45688e-08	7.10333e-07	B4F855	UniProtKB	mitocondrial associated Uncharacterized protein (O.sativa)
GRMZM2G048455	2.00897	1.8375e-13	2.36613e-11	B6TES5	UniProtKB	MPK7-putative kinase (Z.mays)
GRMZM2G415359	1.83976	2.25365e-10	1.71482e-08	Q08062	UniProtKB	Malate dehydrogenase, cytoplasmic (Z.mays)
GRMZM2G015610	1.83759	5.76359e-05	0.000945906	C0PDY9	UniProtKB	Uncharacterized protein (Z.mays)
GRMZM2G022041	1.83759	5.76359e-05	0.000945906	B4FP70	UniProtKB	Small nuclear ribonucleoprotein-associated protein (Z.mays)
GRMZM2G065908	1.82999	1.94289e-05	0.000385661	B4FEM1	UniProtKB	Uncharacterized protein (Z.mays)
GRMZM2G153227	1.82999	1.94289e-05	0.000385661	B6SN85	UniProtKB	H/ACA ribonucleoprotein complex subunit 3-like protein (Z.mays)
GRMZM2G325575	1.82999	1.94289e-05	0.000385661	P29036	UniProtKB	Ferritin-1, chloroplastic (Z.mays)
GRMZM2G015605	1.81262	1.02167e-17	2.05234e-15	C0HIJ6	UniProtKB	Dehydration protein putative (Z.mays)
GRMZM5G867256	1.81182	3.14098e-28	1.3145e-25	C4IZM5	UniProtKB	Uncharacterized protein (Z.mays)
GRMZM2G164352	1.76749	1.55792e-06	4.61355e-05	Q32SG2	UniProtKB	Protein phosphatase 2A regulatory subunit A (Z.mays)
GRMZM2G040095	1.76324	4.76706e-05	0.00082838	A1XCI1	UniProtKB	Lipoxygenase (Z.mays)
GRMZM2G172369	1.76324	4.76706e-05	0.00082838	B8A1C7	UniProtKB	Mannose binding-protein uncharacterized (Z.mays)
GRMZM2G436835	1.76007	0.00014326	0.00196483	B4FQ20	UniProtKB	Uncharacterized protein (Z.mays)
GRMZM2G146697	1.75566	0.000433683	0.0049275	C0PHF1	UniProtKB	Uncharacterized protein (Z.mays)
GRMZM2G093325	1.73088	3.84138e-18	8.03809e-16	Q39096	UniProtKB	Early response to dehydration-15 (A.thaliana)
GRMZM2G025783	1.71278	9.79439e-10	6.738e-08	B6TRE3	UniProtKB	Protein kinase Kelch repeat:Kelch (Z.mays)
GRMZM2G008327	1.70453	1.12938e-05	0.00024553	P23111	UniProtKB	Cell division control protein 2 homolog (Z.mays)
GRMZM2G013811	1.70453	1.12938e-05	0.00024553	C0HGR4	UniProtKB	4-alpha-glucanotransferase putative (Z.mays)
GRMZM2G059138	1.65698	1.28201e-11	1.31393e-09	B6TUQ7	UniProtKB	SAUR33-auxin-responsive SAUR family member (Z.mays)
GRMZM5G802816	1.57513	7.91737e-09	4.46753e-07	C4J019	UniProtKB	Uncharacterized protein (Z.mays)
GRMZM2G316362	1.52225	2.76791e-24	9.92891e-22	B6UI69	UniProtKB	Acyl-desaturase (Z.mays)
GRMZM2G425482	1.476	1.6141e-09	1.02608e-07	B6TKC9	UniProtKB	Uncharacterized protein (Z.mays)
GRMZM2G122481	1.43791	1.11674e-06	3.57214e-05	B4FFJ1	UniProtKB	Cytochrome C oxidase (Z.mays)
GRMZM2G106511	1.43307	1.01684e-08	5.37531e-07	B6SK47	UniProtKB	Uncharacterized protein (Z.mays)
GRMZM2G152891	1.42364	7.61853e-09	4.34775e-07	B4FBW7	UniProtKB	Calmodulin (Z.mays)
GRMZM2G137558	1.39936	1.14813e-12	1.37283e-10	C0PAW9	UniProtKB	Uncharacterized protein (Z.mays)
GRMZM2G082484	1.3697	6.61219e-07	2.22862e-05	C0HHR4	UniProtKB	Uncharacterized protein (Z.mays)
GRMZM2G107116	1.3431	1.90673e-06	5.37954e-05	Q5Z876	UniProtKB	Proteasome activator subunit 4 like (Z.mays)
GRMZM2G028955	1.33043	3.90263e-08	1.73443e-06	B4FU52	UniProtKB	Histone H2A6 (Z.mays)
GRMZM2G118637	1.3129	4.36264e-09	2.57755e-07	Q41754	UniProtKB	Putative ubiquitin family protein isoform 1 (Z.mays)
GRMZM2G421279	1.29643	1.69028e-08	8.08435e-07	P62787	UniProtKB	Histone H4C14 (Z.mays)
GRMZM2G072855	1.27139	3.472e-08	1.57084e-06	P62787	UniProtKB	Histone H4C7 (Z.mays)
GRMZM2G003306	1.21918	1.02446e-07	4.09764e-06	B6SJU3	UniProtKB	Histone H2A12 (Z.mays)
GRMZM2G037177	1.21844	7.35448e-08	3.05241e-06	Q2QX46	UniProtKB	Uncharacterized protein (Z.mays)
GRMZM2G160506	1.17946	5.67997e-11	4.91807e-09	B4G0L2	UniProtKB	Nucleotide-transferase protein (Z.mays)
GRMZM2G305362	1.1762	1.86879e-09	1.17313e-07	Q8RWY5	UniProtKB	DNA-binding protein (A.thaliana)
GRMZM2G181607	1.17304	2.29782e-08	1.07847e-06	Q6Z4N3	UniProtKB	Thiorredoxin putative (O.sativa)
GRMZM2G359038	1.17093	1.16198e-18	2.7788e-16	Q6H8E4	UniProtKB	Nucleotide transporter 1, putative (O.sativa)
GRMZM2G181153	1.13923	2.49923e-06	6.85853e-05	P62787	UniProtKB	Histone H4C13 (Z.mays)
GRMZM2G028929	1.13695	3.53451e-06	9.29335e-05	Q9M639	UniProtKB	Epsilon-COP (Z.mays)
GRMZM2G061135	1.07284	2.08404e-07	7.86919e-06	B8A068	UniProtKB	S-adenosylmethionine synthase (Z.mays)
GRMZM2G151826	1.0705	2.80681e-12	3.07842e-10	B4G237	UniProtKB	Histone H2A2 (Z.mays)
GRMZM2G080183	1.03283	3.27675e-06	8.70679e-05	Q5Z8H5	UniProtKB	Class III Peroxidase (O.sativa)
GRMZM2G146472	1.01969	1.43097e-06	4.38191e-05	Q2RA28	UniProtKB	DNA/RNA binding protein (Z.mays)
GRMZM2G096435	1.00941	2.6458e-11	2.4606e-09	B6UIA7	UniProtKB	Oleosin Bn-V (Z.mays)
GRMZM2G097229	-1.00149	1.98102e-10	1.55448e-08	Q94LR4	UniProtKB	Expansin B4 (O.sativa)
GRMZM5G898364	-1.00342	1.56173e-06	4.61355e-05	B7ZXV4	UniProtKB	Uncharacterized protein (Z.mays)
GRMZM2G072911	-1.01267	4.5312e-08	1.99611e-06	B6UIE1	UniProtKB	dTDP-4-dehydrorhamnose reductase (Z.mays)
GRMZM2G102230	-1.01312	1.79046e-30	9.99076e-28	B4FGL4	UniProtKB	60S ribosomal protein L23 (Z.mays)
GRMZM2G088212	-1.02646	8.72802e-14	1.15348e-11	P18122	UniProtKB	Catalase isozyme 1 (Z.mays)
GRMZM2G415007	-1.06297	9.65417e-08	3.90994e-06	O24581	UniProtKB	Luminal-binding protein 3 (Z.mays)
GRMZM2G327564	-1.07939	1.30889e-06	4.05756e-05	Q2QXN5	UniProtKB	60S ribosomal protein L26-1 (Z.mays)
GRMZM2G104632	-1.09384	6.63802e-57	1.1112e-53	B6TDF8	UniProtKB	Glyceraldehyde-3-phosphate dehydrogenase, cytosolic (Z.mays)
GRMZM2G047055	-1.102	1.74185e-12	2.03432e-10	B6TQ08	UniProtKB	Actin-1 (Z.mays)
GRMZM2G118003	-1.10356	1.60075e-29	7.30816e-27	BGL07	UniProtKB	Cellulase (O.sativa)
GRMZM2G026991	-1.11629	8.04671e-11	6.73509e-09	A2WZV9	UniProtKB	Uncharacterized protein (Z.mays)
GRMZM2G102891	-1.12113	3.72653e-07	1.32728e-05	Q9SM26	UniProtKB	60S acidic ribosomal protein (Z.mays)
GRMZM2G095593	-1.13366	2.63125e-12	3.00322e-10	P46466	UniProtKB	26S protease regulatory subunit 4 homolog (O.sativa)
GRMZM5G813584	-1.14438	1.27694e-06	4.00119e-05	B4FGL9	UniProtKB	60S ribosomal protein L11 (Z.mays)
GRMZM2G117642	-1.1565	2.15119e-18	4.69708e-16	B4FQQ1	UniProtKB	Uncharacterized protein (Z.mays)
GRMZM2G174757	-1.18169	9.31224e-07	3.01716e-05	C0P790	UniProtKB	Eukaryotic translation initiation factor 3 subunit B (Z.mays)
GRMZM2G324314	-1.18584	2.02427e-07	7.70142e-06	B4FFZ6	UniProtKB	60S ribosomal protein L13 (Z.mays)
GRMZM2G135727	-1.21429	8.40882e-09	4.59012e-07	P35684	UniProtKB	60S ribosomal protein L3 (O.sativa)
GRMZM2G076544	-1.2357	2.95357e-10	2.21385e-08	B6TCE9	UniProtKB	Peptidyl-prolyl cis-trans isomerase (Z.mays)
GRMZM2G179981	-1.24549	3.36736e-07	1.20792e-05	Q5QM39	UniProtKB	Putative cinnamyl alcohol dehydrogenase (O.sativa)
GRMZM2G326545	-1.24549	3.36736e-07	1.20792e-05	B6T5V1	UniProtKB	Uncharacterized protein (Z.mays)
GRMZM2G158568	-1.24705	7.51169e-15	1.21689e-12	B6SJJ1	UniProtKB	60S ribosomal protein L31 (Z.mays)
GRMZM2G101287	-1.31972	2.88433e-06	7.82979e-05	B4FVQ8	UniProtKB	Pathogen induced protein 2-4 (Z.mays)
GRMZM2G416388	-1.32376	1.45131e-06	4.39066e-05	B4G1D2	UniProtKB	CBS domain protein (Z.mays)
GRMZM2G167637	-1.34601	1.13e-09	7.5665e-08	C4J3B1	UniProtKB	Pectinesterase (Z.mays)
GRMZM2G123371	-1.34756	4.0113e-10	2.91953e-08	C0HH60	UniProtKB	Uncharacterized protein (Z.mays)
GRMZM2G099754	-1.34899	1.42337e-10	1.13463e-08	C0PKG9	UniProtKB	Serine/threonine-protein kinase (Z.mays)
GRMZM5G870606	-1.35283	6.99776e-07	2.32734e-05	K7V721	UniProtKB	Putative MYB DNA-binding domain superfamily protein (Z.mays)
GRMZM2G105364	-1.40515	6.15409e-09	3.5524e-07	C0PAM1	UniProtKB	GAST1 protein (Z.mays)
GRMZM2G137139	-1.43978	3.278e-14	4.70346e-12	B6T5L1	UniProtKB	Uncharacterized protein (Z.mays)
GRMZM2G100146	-1.44307	4.20245e-07	1.47585e-05	Q9M4U5	UniProtKB	Histone deacetylase HDT2 (Z.mays)
GRMZM2G002178	-1.45653	3.78781e-06	9.90749e-05	B6SUP5	UniProtKB	Cytochrome P450 CYP74A19 (Z.mays)
GRMZM2G310002	-1.45947	2.1959e-08	1.04036e-06	C4J1C0	UniProtKB	Uncharacterized protein (Z.mays)
GRMZM2G115674	-1.46405	2.08407e-10	1.61019e-08	B6TR00	UniProtKB	Uncharacterized protein (Z.mays)
GRMZM2G174896	-1.47978	4.96538e-11	4.37476e-09	B5AU21	UniProtKB	CIPK-like protein 1 (Z.mays)
GRMZM2G140201	-1.52603	1.08928e-09	7.39237e-08	A2ZXS2	UniProtKB	Endo-Beta-Mannanase (O.sativa)
GRMZM2G302131	-1.52785	5.87952e-11	5.00456e-09	C0PEB2	UniProtKB	Uncharacterized protein (Z.mays)
GRMZM2G447795	-1.52799	9.19402e-09	4.91195e-07	B6U2X8	UniProtKB	Xylanase inhibitor protein 1 (Z.mays)
GRMZM2G075683	-1.54246	2.26189e-06	6.24132e-05	Q6K9N1	UniProtKB	Casein-kinase 1 CK1 like (O.sativa)
GRMZM2G052088	-1.56642	2.77385e-09	1.67835e-07	Q0JLN5	UniProtKB	Vacuolar ATP synthase subunit d, putative (O.sativa)
GRMZM2G069542	-1.57781	2.81974e-12	3.07842e-10	Q9SAZ6	UniProtKB	Phosphoenolpyruvate carboxylase (Z.mays)
GRMZM2G007195	-1.58257	2.46101e-14	3.74521e-12	Q60E78	UniProtKB	UDP-glucuronic acid decarboxylase putative (O.sativa)
GRMZM2G100120	-1.58853	1.19126e-08	6.04295e-07	B4FL35	UniProtKB	Eukaryotic translation initiation factor 3 subunit K (Z.mays)
GRMZM2G028286	-1.61462	7.39825e-13	9.06196e-11	Q84Z01	UniProtKB	Xyloglucan glycosyltransferase 10 (O.sativa)
GRMZM2G149717	-1.61466	4.36042e-11	3.98146e-09	B8A3F5	UniProtKB	Uncharacterized protein (Z.mays)
GRMZM2G702490	-1.61687	6.74973e-08	2.8485e-06	C0P9G2	UniProtKB	Propionyl-CoA carboxylase beta chain (Z.mays)
GRMZM2G027282	-1.61997	8.75394e-06	0.000204063	A3B8V5	UniProtKB	26S protease regulatory subunit 6A, putative (O.sativa)
GRMZM2G083173	-1.63083	1.53017e-08	7.38893e-07	B6U6U2	UniProtKB	Hexose transporter (Z.mays)
GRMZM2G051256	-1.63907	1.28274e-06	4.00119e-05	Q84U76	UniProtKB	MYB-IF35 transcription factor (Z.mays)
GRMZM2G011575	-1.69489	7.383e-06	0.000176559	C0HFC4	UniProtKB	Uncharacterized protein (Z.mays)
GRMZM2G164759	-1.69489	7.383e-06	0.000176559	K7U239	UniProtKB	Uncharacterized protein (Z.mays)
GRMZM2G385989	-1.70708	1.62371e-06	4.74084e-05	C0HGS1	UniProtKB	Vesicle-associated membrane protein-associated protein A (Z.mays)
GRMZM5G863602	-1.70708	1.62371e-06	4.74084e-05	B6U2S9	UniProtKB	Senescence-associated protein DH (Z.mays)
GRMZM2G176340	-1.72471	5.17252e-08	2.23934e-06	Q6Z2G9	UniProtKB	F-box and tubby domain containing protein (Z.mays)
GRMZM2G046191	-1.73328	2.20231e-05	0.000428542	Q9FQ75	UniProtKB	Putative tryptophan synthase alpha (Z.mays)
GRMZM2G141665	-1.73328	2.20231e-05	0.000428542	B6SI84	UniProtKB	Syringomycin biosynthesis enzyme (Z.mays)
GRMZM2G101001	-1.73482	3.36238e-19	8.88731e-17	C0P8K4	UniProtKB	Uncharacterized protein (Z.mays)
GRMZM2G134251	-1.74113	1.17525e-09	7.76594e-08	B4FYZ2	UniProtKB	Beta-hexosaminidase (Z.mays)
GRMZM2G375002	-1.74874	6.84825e-07	2.2928e-05	B4FNE3	UniProtKB	Rac-like GTP-binding protein 5 (Z.mays)
GRMZM2G027862	-1.75566	0.000433683	0.0049275	F4IIM1	UniProtKB	Cellulose synthase-interactive protein 1 (A.thaliana)
GRMZM2G076062	-1.82394	8.19223e-09	4.52103e-07	C0PHH0	UniProtKB	Uncharacterized protein (Z.mays)
GRMZM2G071333	-1.83181	8.34156e-07	2.73799e-05	B8BDA2	UniProtKB	leucyl-tRNA synthetase, cytoplasmic, putative (O.sativa)
GRMZM2G134797	-1.84128	1.23224e-05	0.000262217	C0HHC4	UniProtKB	Nucleoside diphosphate kinase (Z.mays)
GRMZM5G898915	-1.84169	3.50159e-12	3.74149e-10	Q33AZ5	UniProtKB	Aldose 1-epimerase, putative (O.sativa)
GRMZM2G310431	-1.84443	1.55495e-11	1.50172e-09	P11143	UniProtKB	Heat shock 70 kDa protein (Z.mays)
GRMZM2G407044	-1.84443	1.55495e-11	1.50172e-09	B6TXK4	UniProtKB	Acetolactate synthase/ amino acid binding protein (Z.mays)
GRMZM2G003028	-1.84875	5.76359e-05	0.000945906	Q6K9R2	UniProtKB	Thioredoxin, putative (O.sativa)
GRMZM2G057448	-1.84875	5.76359e-05	0.000945906	B6TUC1	UniProtKB	Histone-arginine methyltransferase CARM1 (Z.mays)
GRMZM2G163297	-1.84875	5.76359e-05	0.000945906	B6TQJ9	UniProtKB	ELAV-like protein 4 (Z.mays)
GRMZM2G396248	-1.84875	5.76359e-05	0.000945906	K7V376	UniProtKB	Putative cytochrome P450 superfamily protein (Z.mays)
GRMZM2G165817	-1.8607	1.05399e-08	5.4725e-07	Q9FXT8	UniProtKB	26S proteasome regulatory ATPase subunit 4 (Z.mays)
GRMZM2G130987	-1.88458	1.55792e-06	4.61355e-05	Q10Q18	UniProtKB	Sec61 subunit alpha transport protein (O.sativa)
GRMZM2G342327	-1.88649	1.38415e-09	8.91176e-08	C0PGU5	UniProtKB	2-phosphoglycerate kinase, putative (O.sativa)
GRMZM2G366935	-1.91545	2.27448e-05	0.000437642	C0P7M8	UniProtKB	Serine/threonine-protein kinase AFC3, putative (Z.mays)
GRMZM2G010095	-1.93168	6.25649e-07	2.12298e-05	K7TGH2	UniProtKB	Uncharacterized protein (Z.mays)
GRMZM2G079538	-1.95685	5.46109e-08	2.3242e-06	B6TFG5	UniProtKB	Dihydrolipoyllysine-residue succinyltransferase component of 2-oxoglutarate dehydrogenase complex (Z.mays)
GRMZM2G137348	-1.95685	5.46109e-08	2.3242e-06	K7VEA5	UniProtKB	Uncharacterized protein (Z.mays)
GRMZM2G011253	-1.96543	1.05228e-16	1.95724e-14	B6U961	UniProtKB	60S ribosomal protein L31 (Z.mays)
GRMZM2G068586	-1.97921	8.81754e-06	0.000204063	B4FG04	UniProtKB	TUB transcription factor (Z.mays)
GRMZM2G074957	-1.97921	8.81754e-06	0.000204063	Q6Z901	UniProtKB	Kinesin light chain-like protein (Z.mays)
GRMZM2G127117	-1.97921	8.81754e-06	0.000204063	C0HHN0	UniProtKB	Glucan endo-1,3-beta-glucosidase 7 (Z.mays)
GRMZM2G130052	-1.97921	8.81754e-06	0.000204063	B4FFM1	UniProtKB	Uncharacterized protein (Z.mays)
GRMZM2G330635	-1.97931	5.36997e-64	1.3484e-60	B6TL20	UniProtKB	Glutathione S-transferase GSTU6 (Z.mays)
GRMZM2G018375	-2.00047	1.53397e-32	1.10051e-29	Q41738	UniProtKB	Thiamine thiazole synthase 1, chloroplastic (Z.mays)
GRMZM2G412470	-2.00846	3.99755e-14	5.57658e-12	K7UHD4	UniProtKB	MA3 domain containing protein (Z.mays)
GRMZM2G044004	-2.0215	1.55334e-07	6.04717e-06	B6UEB5	UniProtKB	Nucleic acid binding protein (Z.mays)
GRMZM2G139374	-2.04026	5.4559e-06	0.000135641	C0P8H3	UniProtKB	Uncharacterized protein (Z.mays)
GRMZM2G111143	-2.09883	2.06447e-06	5.75988e-05	Q53MA7	UniProtKB	Glucan endo-1,3-beta-glucosidase (O.sativa)
GRMZM2G160032	-2.14383	4.65068e-10	3.33653e-08	Q8LSJ9	UniProtKB	Transcription factor X1, putative (Z.mays)
GRMZM2G400718	-2.18388	6.20028e-15	1.03793e-12	B6TG36	UniProtKB	Uncharacterized protein (Z.mays)
GRMZM2G095657	-2.2093	2.8312e-07	1.04546e-05	B4FD88	UniProtKB	Uncharacterized protein (Z.mays)
GRMZM2G435338	-2.26151	1.02808e-07	4.09764e-06	B4FCG9	UniProtKB	60S ribosomal protein L11-1 (Z.mays)
GRMZM2G000264	-2.49751	5.50269e-10	3.89219e-08	Q8L6I1	UniProtKB	Plasma membrane ATPase 11, putative (O.sativa)
GRMZM2G086801	-2.54041	3.21868e-10	2.37709e-08	B4FUK9	UniProtKB	COP9 signalosome complex subunit 5b (Z.mays)
GRMZM2G056252	-4.35579	1.13944e-51	1.43057e-48	A2X8Y2	UniProtKB	Fatty acid desaturase, putative (O.sativa)
